# Supplementary material for: Assessment of thoracic aorta in different cardiac phases in patients with non-aorta diseases using cardiac CT
Source: Sci Rep. 2021 Jul 26;11:15209. doi: 10.1038/s41598-021-94677-5 (PMC8313572; doi:10.1038/s41598-021-94677-5)
Supplement: Supplementary file 2 — Supplementary Information 2. [file 41598_2021_94677_MOESM2_ESM.xlsx]

## Sheet: S-AAD(STJ) of reader 1
0	0.05	0.1	0.15	0.2	0.25	0.3	0.35	0.4	0.45	0.5	0.55	0.6	0.65	0.7	0.75	0.8	0.85	0.9	0.95
37.5	37.8	35.1	34.4	34.6	32.3	31.2	32	30	30.7	30.9	32.3	33	33.5	34.4	34.2	35.1	35.4	35.4	39.3
50	49.4	49.9	49.8	44.5	44	44	41.8	41.9	42.2	42.5	42.8	43.1	46.8	46.6	47	46.4	46	49.7	49.4
31.8	33.2	33	32	30.2	31.2	29.9	28	28.1	28	27.1	27.3	30.2	30.5	30.2	30.3	30	30.2	31.4	31.6
36.4	37.2	34.1	34.5	35	31.1	31.4	30.6	28.3	28.3	28	31.1	31.5	31.8	31.7	31.7	31.7	32.5	32.2	36.4
38.3	39.2	37.7	33.9	33.2	33.6	30.2	29.6	30	29.8	29.7	33.9	34.3	33.9	35.2	34.8	35.6	35.5	35.8	36.8
31.9	31	30.8	31.2	27	27.6	27.9	25.8	25.8	26	28.1	28.9	29.3	29.3	30	29.8	30.2	30.9	33	33.8
40.2	39.8	40.2	39.5	36.4	35.6	34.9	33.9	34.3	33.3	33.1	33.5	35.1	36.8	36.8	37.1	36.4	38	38.5	39.1
33.4	32	32	29.2	28.9	28.2	27.1	27.3	25.8	27.8	27.3	27.5	27.1	28.7	29.6	29.6	29.3	32	33.4	32.9
32.8	33.2	30.4	30.8	29.5	30.8	27.5	28.1	27.8	27.5	26.2	28.8	29.9	29.9	29.9	30.2	31	31.1	32.4	33.2
29.1	29.5	28.6	28.7	28.5	28.3	26.3	25.3	27.3	26.8	26.3	26.4	28	28.8	27.8	28.1	28.1	28	30.3	29.4
30	30.2	28.1	25.9	26.3	25.8	22	21.8	22	22.2	23.2	22.6	23.7	25.5	24.2	26.1	24.7	26.3	25.1	29.9
38.9	39.4	36.5	37	36.3	32	32	32.2	30.2	30.1	29.8	33.1	32.2	33.2	34.8	34.9	34.8	35.4	35	39.4
29.3	29.6	29.6	29.9	26	26	24.8	22.8	23	23.6	24.5	25	27.5	27.8	27.5	28.4	27.8	28.8	28.2	28.8
38.3	38.1	38.3	37.7	33.8	34.2	33	32.9	31.5	31.9	30.7	34.2	33.4	36.6	34.7	35.5	34.5	37.5	37.1	37.5
32.1	31.6	31.8	28.1	28	28.2	28	24.9	24.6	25.9	25.9	25.6	29	29.3	29	29.5	29.1	29.6	29	32.4
42.4	42.4	39	40	37.8	35.9	36.4	35	34.5	34.1	34.5	36.7	37.2	37	36.9	36.5	37.4	38	38.3	42.2
44.4	44	42.8	40.7	39.7	38.8	36.8	36.6	36	36.7	36.8	40.6	40.6	40.6	40.5	40.7	41.1	40.7	40.7	44.4
37.7	37.9	38.1	36.7	36	35.8	35.5	31.6	31.8	31	32.8	34.6	35.1	35.2	35.3	35.4	35.6	35.5	35.9	35.8
48.1	47.7	45.9	46.2	42.8	41.8	43	42	42	42.6	41.4	43	43	44.6	44.6	46.2	45.3	45.8	46.5	48.4
38.3	38.3	36	36	36.3	32.1	31.9	32.1	30.7	32.3	30.7	36.7	36.3	37.2	35.3	35.6	34.9	37.1	36.5	38.8
53.3	52.7	53.2	50.3	49.6	49.6	47	45.8	46.1	45.3	46.2	48.4	50.5	50	50.9	50	50.6	49.6	52.4	52.4
48	48.4	44.7	44.3	43.3	39.9	39.3	40.9	40	39.9	39.3	39.1	39.7	44.5	43.3	44.3	44	45.1	43.7	46.6
32.4	32.3	30.8	29.5	29.4	27.7	26.2	26.7	26.4	27	25.5	29.9	28.6	30.3	28.8	29.6	28.6	29.9	29.3	32.9
39.6	39.7	37	36.5	37.6	33	32.9	33.7	34.4	34.2	33.3	37.3	36.6	36.3	36.6	36.6	36.9	36.6	36.9	39.5
35.5	36	34.6	34.2	34.2	34	30.3	30.6	30.3	28.9	28.4	28.6	29.6	33.3	32.1	32.2	33.3	33.6	32.8	32.7
33.9	33.2	32.8	32.5	31.8	30.1	29.3	29.4	29.9	28.4	28.3	28.4	28.6	31.1	30.2	31.4	31.7	31.8	32	33.2
34.2	34.8	34.2	30.7	30.5	30.9	28.9	30.4	28.9	29	27.8	27.5	31.7	32.1	31.4	31	30.9	31.2	31.4	33.6
36.5	35.9	36.5	32.7	33.3	32.3	27.7	27.7	28	27.7	27.5	28.3	32.3	31.2	32.9	32.3	32.7	32.5	32.7	32.7
45.7	44.7	44.4	43.7	42.2	42	42.6	41.3	40.9	40.6	41.5	42.1	42.6	43.9	43.3	43.5	43.7	43.2	45.2	45.1
38.3	36.3	36.6	34.6	34.8	30.3	30.4	29.9	30.7	30.7	31.9	32.6	34.8	33.2	34.4	33.4	34.4	33.2	34.6	36.7
37.6	37.4	35.3	36.7	34.3	34.4	30.7	32.5	30.5	31.4	30.7	35.4	33.4	34.8	33.4	34.4	34.1	35.2	34.7	38.2
41.8	41	39.9	38.1	37.5	37.5	35.8	34.9	35.8	34.7	34.6	34.3	38	37.5	37.8	38.6	39.2	38.8	39.9	41.2
36	35.4	35.5	33.9	33.7	32.7	30.7	31.4	30.9	29.6	31.4	33.3	33.9	32	32.2	32.5	32.6	32.5	33	33.3
42.8	42.9	41.5	41.5	40.4	37.5	38.1	36.6	36.4	36.1	38.8	37.7	38.8	40.4	40.7	40.5	41.2	40.5	41.7	42.9
36.7	37.2	37.4	35.6	33.7	32.7	30.4	30.5	30.1	29.6	30.9	34	31.9	32.7	33	33.3	33	33.3	33.4	34.5
34	32.2	34.4	32.5	26.6	27.8	29.4	26.4	27.2	26.4	26.9	28.1	29.1	29.8	31.2	31.3	31.2	29.3	34.2	31.9
44.8	45.8	44.4	39.4	39.9	39	37.6	35.8	36	36.9	39.9	39.9	38.7	41.7	40.5	41.2	40.8	43	42.6	43
48.9	49.1	49.1	44.9	45.4	42.1	42	42.1	40.9	40.7	44.3	44.4	44.9	44.8	44.9	45.1	44.9	44.9	44.9	46
45	44.9	42.3	41.9	41.4	39.3	37.7	37.5	37.9	37.9	37.7	37.7	40.4	41.1	40.4	41.1	41.2	40.7	41.9	44.9
42.6	42.4	42.7	39.5	40.2	39.2	35.8	35.2	35.5	36.2	37.7	37.7	36.6	39.5	38.4	39.1	38.5	38.3	38.3	42.3
47.1	45.9	46.7	46.4	41.4	41.5	41	40.6	40.8	40.6	41.4	41.5	43.4	43.4	43.6	43.2	43.6	43.2	43.8	45.7
32.3	31.6	31.8	31.1	29.9	29.8	29.3	26.8	28.5	27	26.6	27.2	29.7	28.3	30.2	28.9	31	29.4	31	29.2
41.5	41.9	42.7	41.9	39.6	38.5	38.3	36.7	37.6	36.5	37.1	36	37.4	36.7	38.8	38.5	39.3	38.8	41.5	40.5
38.4	38.5	38.6	34.3	34.2	34.1	31.3	32.3	30.8	31.2	31.3	32.9	35.5	35.2	35	35.6	35	36	35.7	37
50.2	51.3	50	46	47	45.8	42.7	44.7	42.2	44	42.4	47.9	46.4	47	48.3	49.2	48	49.5	49.2	49.7
46.2	48.1	47.7	44	42.6	43.1	41.6	42.3	41.4	41.8	42.8	41.5	41.8	44	44.1	44	44.1	43.1	47.3	46.5
30.8	30.2	30.2	27.7	27.2	27.4	23.7	23.7	24.8	23.2	23.2	22.8	23.7	26.1	27.2	27.1	27.9	27	27.8	29.2
36	35.6	36	35.7	31.1	31.5	30.5	29.2	28.7	29.2	31.6	31	31.1	32.7	32.6	33.2	32.4	32.9	35.5	36.1
46.5	46	46.1	46.1	44	42.5	42.8	42.5	41.7	41.7	41.9	43.1	44	44.4	44.7	44.9	45.1	45	45.4	46
44.6	42.9	42.5	40.3	38.3	36.3	36.5	36.1	35.8	35.8	38.5	38.5	39.2	39.1	39.6	39.7	39.8	40.9	41.7	45.1
52.5	51.3	50.1	50.5	48.5	47.5	48.1	46.7	46.9	46.9	47.7	48.3	48.9	50.7	50.7	50.7	50.9	50.5	53.7	53.1
29.6	29.8	29.5	28	27.2	27.8	27.5	27.6	27.4	27.6	27.9	27.3	26.5	28.1	28	28.4	28.2	29.5	29	29.5
42	40.6	39.4	35.5	35.5	35.5	33.3	33.5	33.9	32.5	33.5	34	37.1	37.3	38.1	37.7	37.3	37.9	38.1	39.5
40.5	41.6	40.7	40.5	34.6	38.5	36.6	34.7	35	35.7	35.7	36	39	39.2	39.6	40.6	38	39.3	41.5	43
48.3	47.9	46.6	46.3	43.1	42.6	42.5	40.6	39.7	40.6	40.3	40.8	41.4	44.3	43.5	44.1	44.5	44.7	44.5	48
32.6	31.6	31	32.4	30.8	29.4	30.3	28.5	28.8	28	28.4	27.2	29	30.7	30.7	30.4	29.8	29.8	30.5	31.4
46	44.6	45.4	38.8	39.3	38.8	38.8	36.6	38.7	36	38.7	37.2	43.4	40.9	42.8	40.3	42.5	42.2	43.1	41.6
41.7	41.4	41.4	39.9	39.2	37.8	37.3	37	36.2	36.2	42.7	40.1	39.3	38.8	38.8	38.9	39.2	39.5	39.5	37.8
37.3	36.2	36.5	37.4	32.4	32.9	33.2	32.2	31.9	31.5	34.6	33.9	35	34.7	34.1	34.2	34.2	34.1	37	37.4
40.1	39.9	39.8	38.8	35.7	34.4	35.3	32.6	33.2	32.6	34.5	34.2	35.3	36.6	37.4	37.2	38.1	37.7	37.2	38.1
41.4	41.4	39.1	38.4	39.9	37.3	37.8	38.2	38.2	37.1	37.4	38.8	38.8	38.9	39.1	38.7	39.1	38.9	37.6	40.6
51.5	48.2	50.8	50.4	46.5	47.4	45.1	44.7	45.1	44.7	44.1	44.7	45.5	46.6	46	46.6	46.3	45.7	48.8	48.8
48.4	49.2	49.5	45.5	45.6	45.5	44.7	44.2	45.3	45.3	45	46.5	45.9	45.9	47.6	47.2	47.2	49	49.1	47.9
68.6	68	64.2	64.8	65	61.5	62.1	61.8	60.3	60.5	61.4	63.3	66.5	65.3	67	66.8	65.7	66	66.5	68.5
35.6	32.7	31.5	30.1	30.8	26.8	29.2	28	28.1	27.9	33.8	32.2	33.1	33.5	33.1	32.6	33.3	32.4	33.1	35.3
46.3	45.6	45.1	44.4	45.2	42.4	42.2	41.4	41.9	41.4	41.4	44	45.1	44	44.3	44	44.6	44	45.1	45.9
40.6	40.4	38.6	36.2	36.4	32.9	33.2	33.1	32.4	32.7	37.1	36.5	36.9	36.6	37.1	36.4	37.7	37.1	37.5	40.6
47.7	46	47	45.3	40.9	38.9	40.6	37.5	37.9	37.9	43.2	43	43.8	44.2	44.7	45.1	45	46.1	46.3	47.4
42.8	43.3	43	41.7	39	38.8	37.8	36.7	36.8	36.7	37	36.5	42.2	40.4	41.6	41.7	42.2	40.2	43.2	41.7
44.1	43.2	44.4	43	38.2	38.8	37	35.5	36.3	35.7	36.3	36.5	41.9	40.5	41.7	39.9	41.2	40.4	44.2	42.6
36.3	36.2	33.7	33.2	33.6	31.5	29.8	30.4	30.1	28.9	28.8	29.1	32.4	33.3	32.7	33.8	33	32.9	32.4	37
65.7	65.9	65.8	66.3	63.2	60.7	59.9	59.2	58.4	58	58.9	60.8	62.7	62.4	62.9	62.2	62.7	62.6	65.5	65
42.1	41.4	40.3	41.1	36.9	37.7	37.4	36.8	35.4	36.5	36.9	36.8	38.7	38.5	38.7	38.7	39	38.8	39.6	42.6
46.1	47.6	46.1	44.9	43	44.6	42.7	42.4	42.4	43.1	42.1	41.5	44	44	43.9	44.8	44.2	45.1	44.8	44.9
27	26.9	27.1	25	24.2	23.7	21.9	21.5	21.5	21.3	22.6	24	25.3	25.1	25.6	25.4	25.7	25.8	26.2	26.2
45.6	46.1	45.4	42.6	41.3	42.4	38.6	39.2	38.1	38.4	37.7	38.3	42.4	42.4	42.2	42.4	42.2	42.6	44.5	43.4
26.4	26.2	26.4	23.5	23.4	22.1	21.6	20.8	20.2	19.4	19.2	19.4	21.2	22.3	23.3	22.3	22.8	22.6	22.9	24.5
45.7	45	45.3	38.3	39.7	40.1	36.6	36	37.1	36.4	36.6	36.4	42.7	41.5	41.1	41	41.2	41.2	41.6	41
44.9	44.1	43.6	43	40.9	39.4	39.4	38.3	38	37.4	36.7	36.2	41.8	41.8	41.1	41.8	42.2	41.8	44.9	45.2
22	22.9	22.5	20.3	19.5	20	17.6	17.4	16.8	17.7	17.7	18.2	17.6	21.1	20.2	20.4	20.2	21.2	20.4	21
33.8	34.1	33.6	33.6	28.3	27.9	28.2	27.4	26.9	27.2	28.2	29.4	28.9	28.6	30.8	31.1	31.4	31.6	34	33.8
44	43.7	44.3	43.4	44.5	41.9	42.1	42.2	40.2	41.3	42.3	43.2	41.5	44.5	43	42.8	43.2	42.8	43.8	44.1
34.8	34.5	32.9	31.9	32.2	28.9	28	28.5	28.9	28.9	27.2	27.1	32	32.3	31.9	32.6	32.6	32.8	32.2	34.8
41.5	41.5	42.3	39.6	35.8	36.7	36.4	34.7	34	32.8	33.6	33.8	37.4	37.9	39.4	38.7	38.6	39.3	40.6	42.1
38.3	38.6	38.7	35.7	36.4	35.7	32.9	32.8	33.2	31.2	31.5	32.1	34.2	35.2	35.7	35.7	35.7	35.4	36.4	36.3
45.2	44.8	40.4	40.9	41	37.1	37.4	37.1	37.3	37.5	38.6	40.6	41.5	41.3	41.2	41.2	41.6	40.9	41.9	44.9
44.7	44.7	42.5	41.9	41.7	40.1	40.1	39.8	39.8	40.5	41.1	41.2	42.3	42.7	42.7	42.7	42.5	42.4	43	44.6
41.7	41.6	41	40.8	38.3	37.4	36.2	35.1	34.4	34.5	33.9	36.9	37.5	37.4	37.5	37.7	37.7	39	40.8	41.2
32.2	32.9	31	29.7	29.9	25.7	26.7	24.7	24.5	24.1	29.7	29	28	27.8	29.2	28.6	29.2	28.7	29	31.7
39.9	41	39.4	38.1	37	37.7	36.8	35.7	35.2	36.3	36.1	37.7	35.9	38.1	37.7	38.6	37.7	39.2	39	39
38.3	39	37.4	36.3	34.9	32.4	33.6	33.6	33.8	34	37.2	38.1	37.2	37.7	37.3	37.7	37.7	37.9	37.8	39.3
53.6	53.6	51.7	50.6	51.1	47.8	47.5	46.9	46.1	45.8	45.9	50.2	50	50	50	50	49.9	50	50.4	53.8
43.7	43.3	44.4	41.9	38.2	37.6	36.1	34.5	34.6	33.7	34.4	33.3	39	37.9	39	38.9	39	39.8	41.8	42.1
48.4	48.7	48.4	48	44.4	44.9	44.6	41.9	41.8	42.3	41.4	41.8	44.2	45.3	45.3	44.9	45	45.7	45.3	45.6
34.6	34.1	34.2	34.1	31.9	31.1	32.1	30.4	30.7	29.7	30.7	30.6	32.4	31.3	33.8	33.2	33.5	33.7	34.8	35.3
47.9	47.7	45.1	45.4	43.2	39	39.7	38.7	38.2	39	40.4	44.4	43.4	44.4	43.7	43.2	43.7	43.9	43.2	48.6
38.3	38.6	38.7	35.7	36.4	35.7	32.9	32.8	33.2	31.2	31.5	32.1	34.2	35.2	35.7	35.7	35.7	35.4	36.4	36.3

## Sheet: S-AAD of reader 1
0	0.05	0.1	0.15	0.2	0.25	0.3	0.35	0.4	0.45	0.5	0.55	0.6	0.65	0.7	0.75	0.8	0.85	0.9	0.95
25.6	24.3	23.9	23.4	21.6	21.7	21.2	20.3	19.7	19.6	20	20.9	20.7	22.8	22.9	23.5	23.1	23.4	23.4	25.2
37	37.4	36.9	37	34.3	34.7	34	32.6	32.4	32.7	33.3	33.9	34.6	35.8	35.4	36	35.6	36.1	37.1	37.5
23.4	23.5	23.3	22.2	21.4	21.7	20.7	20.8	20.9	20.8	20.7	20.7	21.4	21.4	21.4	22.1	21.6	21.9	22.6	22.6
27.3	27.4	27.3	26.2	25.8	25.7	24.5	24.6	24.6	24.2	24.2	25.1	23.5	25.3	25.4	25.2	25.5	25.6	25.6	26
28.9	29.9	28.6	26.6	25.8	24.6	24.9	25	24.7	25	25.8	26.6	26.9	27.4	28.6	28.7	28.2	29.3	29.1	30.3
29.8	28.3	27.8	27.1	23.9	23.4	23.4	23.1	22.5	23	25.1	25.1	25.9	26.5	26.6	26.1	27.3	27.6	29.3	29.2
16.8	17.2	16.5	16	13.8	13.2	13.2	12.4	12.4	12.3	11.7	12.4	13.4	14	13.8	15	14.8	15.2	16.3	16.6
19.5	21.4	19.2	18.9	16.1	16.6	15.6	16.1	15.1	15.6	14.9	16.4	15.6	18.4	16.6	17.9	19	19.6	19.5	20.7
21.2	23.3	21.5	18.3	18.2	17.9	15.6	15.5	15.5	15.6	15.5	17.9	17.9	18.1	18.9	18.7	19.2	19.1	19.9	19.9
9.7	9.7	9.7	9.5	9	8.5	7.8	7.7	7.2	6.9	6.8	7.2	7.6	7.8	8.4	8.7	8.7	8.7	9.5	10
14.8	15	15	12.9	13.3	13	12.6	11.6	11.9	11.6	13	12.5	13	12.7	13	13.1	13.2	13.3	13.5	14.4
29.4	28.9	27.9	26.7	26.7	24.4	24.3	24.1	23.8	23.6	24.1	24.6	25.2	25.1	26.2	26.1	26.3	26.5	27	28.9
22.6	22.8	22.3	21.5	20.8	20.5	19.3	17.9	18.8	18.1	18.8	18.4	21	20	21.5	21.4	21.5	21.7	22	21.5
25.8	26	25.6	24.1	24.9	24	23.8	22.8	22.9	22.7	23.5	23.2	24.3	24.1	24.9	24.3	24	24.3	24.7	25.6
24.5	23.2	24	23.1	22.8	22	22.7	21.1	22	20.7	22.9	21.8	23	22.3	23.4	22.7	23.6	22.8	24.2	23.3
28.3	31	26.3	27.6	25.3	26.1	22.9	24.6	22.6	24.3	23.4	27.5	25.2	27.3	25.7	27.3	25.8	28.5	26.6	31.5
37.8	38	36.5	33.2	33.2	32.6	30.4	30.5	31	31.5	32.5	34.6	34.3	34.3	34.8	34.7	35	35.3	35.8	36.9
27.5	27.6	27.4	27.4	26.9	25.6	25.9	25.4	24.8	25	25	26.3	26.6	26.6	26.9	27	27	26.9	27.6	27.1
32.9	33	32.9	30.8	29.6	29.2	27.6	27.3	27.6	27.3	28	27.8	28.7	29.3	29.7	30	30.3	30.3	31.2	32.3
29.8	29.4	29.9	27.6	26.7	26.4	25.3	24.1	24.6	24.5	24.8	26.4	27.5	27.4	27.5	27.6	27.7	28.6	29.1	29.7
40.6	40.8	41.4	40.8	38.8	38.1	36.4	36.1	36.4	36.2	36.7	38.9	39.1	39	39.2	39	38.9	38.9	39.7	39.6
38.3	38.5	33.1	32.7	32.5	31.2	30.4	30.6	30.4	30.8	30.6	31.2	31.5	34.3	34	34.1	34.6	34.9	35.4	38
24.7	24.9	25	24.7	24.6	23	22.9	22.7	22.7	22.4	23	24.2	24.5	24.4	24.4	24.4	24.7	24.4	24.5	24.9
25.8	26.2	25.6	23	22.8	22.1	21.5	21.6	21.7	22.5	21.9	23.7	23.7	23.8	24	24.2	24.1	24.7	24.6	25
29.8	28.9	29.8	27.7	27.3	27.7	25.6	25	24.5	22.9	24.3	24.5	23.8	26.3	25.6	27	25.8	26.8	26	27.7
20.6	20.8	19.4	19.5	19.1	18.3	17.6	17.4	17.4	17.2	17.1	17.2	18.2	18.1	17.9	18.8	18.6	18.5	19.3	19.7
19.2	19.6	18.8	18	17.3	16.7	16.1	15.7	15	15.5	15.7	16.5	16.5	16.9	17.6	17.5	17.4	18	17.6	18.8
23.2	23.4	22.9	19.8	19.7	19.2	17.7	17.4	17.7	17.4	17.9	18.8	20.1	19.7	20.9	20.6	21	21.2	21.3	21.6
30.9	30.5	31.4	27.4	27.1	27	27.4	26.5	27.4	26.8	27.7	27.3	28.7	28	28.9	28.9	29.2	29.2	29.9	29.9
30	29.8	30.2	27.6	27.6	27.9	27	26.3	26.6	26.8	27	27.9	27.8	27.9	28	27.9	27.8	28.4	28.5	28
27.9	27.1	23.1	22.2	22.1	19	20	19.2	20.2	19	20.4	20.6	21.5	20.8	22.3	21.2	22.9	21.6	23.5	23.9
25	29.2	25.5	29	24.4	26.2	24.6	26	23.9	24.6	24.3	24.6	24.3	25	24.8	25.4	25.8	26.2	26.2	26.6
23.9	24.3	22.6	23.8	20.9	21.9	21.4	21.4	20.7	21.4	21.7	22.6	22.3	22.6	22.4	22.8	22.4	23.1	23.1	24.3
36.1	35.8	35	34.5	34.7	32.7	33	32.2	33	32.2	33	34	34.3	34	34.7	34.3	35	34.6	35	35.8
27.2	27	27	23.6	24.4	22.9	21.3	20.9	21.3	20.8	21.4	23.6	23.8	24.4	24.5	24.8	25.1	25	25.4	25.3
14.9	15.7	13.9	15	11.5	11	11.8	9.6	9.6	9.6	11.8	12.5	12	13.2	13	13	12.3	14.2	15	16
32.9	32.7	32.9	27.6	27.4	26.7	25.3	25.5	25.5	25.7	28.9	28.5	29.1	29.5	30.5	29.7	30.7	31	31.6	31.7
30.2	29.6	28.9	27.1	27.7	25	25.5	24.7	25	24.5	26.4	25.6	27.2	27	27.3	27.2	27.7	27.3	27.7	29.1
31.6	32.3	30.4	30	28.7	27.7	24.5	26.6	24.7	26.6	24	26.3	26.1	28.4	27.3	29.3	29.2	30	28.7	32
28.4	28	28.4	27.2	26	26.1	26.1	24.8	25.2	25	26	26.3	26.3	26.3	26.9	26.5	26.7	26.8	26.9	26.6
31.4	32.2	30.7	31.3	28.1	30	27.3	28	26.8	28.8	27.8	29.8	30.3	30.3	30.7	30.7	31.1	30.9	31.1	31.7
23.4	22.6	23.2	21.5	21.6	21.5	20	20	20.2	19.6	19.4	19.6	21.4	21.3	21.6	21.8	21.8	22.2	21.6	21.5
35.5	35.7	35.1	34.3	33.6	34	32.5	32.1	31.7	32.4	32.4	32.1	31.9	32.9	32.5	33.2	32.8	33.6	33.2	34.3
24	24.4	23	23.6	20.8	20.8	20	20	19.3	19.8	19.8	21.3	21.7	22.4	21.7	22.9	21.9	23.2	22.5	24.4
31.5	31.2	29.8	29.8	30.2	25.4	26	25.8	25.1	25.2	25.7	26.2	27.1	27.6	29.8	29	30	29.2	29.3	31.2
39	33.9	37.4	33	36.3	30.8	34.7	29.4	33.3	30	32.2	31	35	32.5	36.1	33	36.1	33.4	37.7	35.8
18.7	18.7	18.3	18	17.9	17.9	16.5	16.7	16.3	16.6	16	16.4	16.7	17.1	17.2	17.7	17.5	17.6	17.2	18.6
21.6	21.3	20.8	20.5	19.6	18.4	18.6	17.6	18	18.1	18.6	17.9	20.1	19.7	20.3	19.4	20.8	20	22.4	21.6
37.4	37.3	36.1	35.4	35.3	34.1	34.1	33.6	33.9	34.2	34.2	34.2	35.4	35.4	35.8	36.1	36.2	35.9	36.2	36.2
38.6	39.3	34.8	35.2	32.5	30.8	30.4	29.4	29.3	30.2	30.2	32.6	33.9	33.6	34.2	34.6	35	36.6	36.5	39.3
45.4	44.5	45	43.9	42.3	42.3	42.3	41.1	41.6	41.1	42.2	42.1	43.1	43.3	44.1	43.7	44.3	43.9	45.8	45.3
21	21.1	21	17.4	16.7	16.5	16.6	16.1	16.3	16	16.6	16.6	16.6	17.3	19.6	19.1	19.3	20	20.3	20.6
19.3	19.9	20.2	19.9	18.2	16.1	16.5	15.7	15.5	15.3	15.7	15.3	15.5	15.7	17.2	17.4	16.8	16.4	16.4	19.3
24.9	24.5	24.2	22	22	20.8	19.5	19	19.6	19	19.6	18.8	21.6	21.1	22.2	22	22	22.5	24.8	24.2
28.1	29	27.7	29.2	24.9	26.5	25.2	22.8	23.5	22.8	22	23	22.9	24.9	25.8	25.1	26	25.9	27.4	28.2
21.4	21.7	21.4	20.8	19.8	19.8	19.3	18.4	18.5	18.8	18.8	18.8	19.9	20.5	20.4	20.2	20.3	20.8	20.9	21
27.6	30.6	26.3	24.4	24.8	23.3	21.1	20.4	22.2	21	22.2	22.2	22.9	23.2	23.2	24.1	23.7	24.1	23.7	25.3
27.1	27.4	26.5	25.4	23.2	22.4	20.7	20.6	20.5	20.2	23.7	24	24	24	24.4	24.4	24.5	24.9	25.8	26.1
24	23.9	23	23.3	22.7	22.5	21.6	21.5	21.2	22.5	23	23.4	22.7	23	23	23.3	22.8	23.4	23.3	24.5
26.7	26.6	26.5	26	24.9	24.3	24.5	23.3	23.5	23.5	23.2	24.2	24.1	23.8	22.3	22.5	22.5	21.4	21.8	22.8
27.6	27.2	25	24.6	24.4	22.4	22.3	22.2	22.1	21.8	22.4	23.3	23.3	24	25	24.9	25.1	25.1	25.2	27
44.2	43.5	41.8	42.1	40.7	38.1	38.6	38.1	36.9	37.2	37.6	38.3	38.5	39.5	39.3	39.3	39.5	39.3	41.9	42.7
32.1	32	30.9	29.6	29.4	28.8	27.4	27.5	27.3	27.7	27.6	28.5	28.6	28.8	30	30	29.8	31.1	30.9	31.9
51.6	51.6	49.8	47.3	47.1	47.1	46.8	41.8	41.8	41.4	42.8	42.8	45.5	48.9	48.9	48.9	48.9	49.1	49.6	51.5
29.2	30.1	29.4	28.3	27.4	28.6	26.7	27.4	26.7	27.6	27.4	28.8	28.1	28.8	28.3	28.1	28.1	29.4	28.3	29.7
35.1	34.8	34.9	32.1	31.5	31.6	30.3	30.2	30.3	30.8	30.7	32	32.8	32.7	32.8	33	33.4	33.3	33.4	33.6
35	35	32	32.4	32	29.7	29.2	29.4	29	29.2	31	31.5	31.3	31.7	31.7	32	31.7	32.3	32.4	34.5
45.7	46.2	47	45.4	42.3	40.5	41.2	39.7	39.9	39.1	44.5	43.2	44.7	44.6	46	45.1	46.5	45.1	47.7	45.9
25.1	26.2	26.1	24.4	22	22.2	21.6	20.8	21	21.5	21.6	22	22	23.8	23.4	23.8	23.4	23.6	23.2	25.1
26.6	26.2	26	25.8	23.2	22.8	22.9	21	20.8	21	21.9	21.7	24.4	24.2	24.4	24.3	24.5	24.2	25.9	26.7
25.9	25.6	24.8	24.9	24.1	21.8	21.3	21.5	20.5	21	20.7	21.9	22.4	22.9	23.5	24.4	23.8	24.2	25.9	25.9
54.9	54.8	54.1	49.3	49.7	49.3	46.7	46.1	46.5	46.7	47.6	47.8	51.8	51.2	51.6	51.9	52.1	51.5	53.6	53.1
29.9	29.6	28.3	27.4	25.5	24	23.8	23	22.8	23.3	23.8	23.8	26.5	26.6	27.1	26.9	27.3	27.4	27.8	29.8
21.9	22.9	21.7	21.7	20.1	21.3	18.9	20.1	18.9	19.9	18.4	19.9	20.7	20.8	21.1	21.3	21.4	22	22.2	22.2
18.7	18.8	18.6	18	17.5	17.1	16.5	16.5	16.1	16.5	16.5	17.1	17.3	17.7	17.6	17.7	17.8	18	17.9	18.5
30.8	30.7	30.8	28.8	28.5	28.8	27	26.9	27.2	27.1	27	27.4	29	28.8	29	29.3	29.2	29.7	29.7	29.7
14.1	14.2	13.7	13.3	13.1	11.4	11.7	11.4	11.5	11.5	11.8	11.8	12.4	12.5	12.8	13	13.2	13	13.6	13.7
36.5	36.8	36.7	32.4	31.8	31.7	29.4	29.4	29.6	29.8	29.9	30.2	33	33.2	33.4	33.2	33	33.8	33.9	33.8
33.6	33.5	32.1	31.4	31.5	31.1	30.3	30.2	30.1	30.4	30.3	30.5	31.2	31.4	31.2	32.3	32.4	32.5	32.8	33.9
12.7	12.2	12.4	12.4	11.1	10.2	10.7	10.4	10.2	9.9	10.7	10.8	11.3	11.3	11.8	11.6	12.1	11.9	12.7	12.4
17	16.4	15.9	15.5	12.5	11.9	11.8	11.3	10.7	11	11.1	11.4	12.7	12.7	13.3	14.1	14.2	14.2	16.2	16.6
25	25.2	25	24.5	24.3	23	23	23	22.8	22.8	22.9	22.9	23.6	23.6	24.7	24.7	24.7	25	25	25
19.6	19.5	19.2	18.8	17.4	17.1	17.4	16	16	15.8	17	17.3	17.4	17.8	17.4	18	17.8	18	18.1	18.8
23.7	23.5	22.7	22.2	22	20.8	20	19.7	19.6	19.4	19.4	20.4	20.8	20.9	21.6	21.7	22	21.7	21.9	23.4
29	29	28.4	27.2	27	26	24.5	24.2	23.8	23.4	23.9	25	25.1	25.2	26.1	26.1	26.3	26.8	27	28
38.3	38	37.4	34.3	33.4	33	32	32	32	32.4	32.7	34.5	35	34.7	35	35.4	35.4	35.4	36.4	37.7
30.8	30.6	28.2	28	27.3	26.5	26.4	26.8	26.6	27	28.1	27.9	28.7	29	28.8	29.5	29.4	29.8	29.4	30.7
30.1	30	30	27.3	26.5	25.9	25.3	24.8	24.8	24.7	25.8	26	26.1	27	27.6	27.3	27.9	28.4	28.8	29.1
24	24	20.9	20.6	20.1	18.9	18.1	18.1	17.8	18.7	18.6	20.8	20.9	21.1	21.2	21.3	21.2	21.6	21.5	23.8
22.2	22.5	22.2	22.6	20.9	21.2	21.2	20.2	19.9	20.3	20.6	21.2	21.5	21.5	21.6	21.8	21.5	22.3	22.3	22.5
25.4	25.1	25.2	22.7	22.7	21	20.4	20.3	20.8	22.4	22.8	23.2	23.6	23.5	24	24	24.3	24.2	24.6	25
46.1	46.1	42.6	41.4	42.2	38.7	39.1	38.5	39	38.4	38.6	41.9	41.6	41.9	41.9	42	42.8	42.8	43.1	45.4
29	29.5	29.2	28.7	25.7	25.5	25.5	24.1	24.5	24.2	24.5	24.7	25.6	24.5	26.1	26.4	27	27.1	28.7	28.6
36	36.6	36.4	34.7	34.9	33.6	32.8	32.8	32.2	31.9	31.8	32.2	33.4	33.4	33.4	33.9	33.7	34.7	34.7	34.6
18.9	18.5	17.9	17.5	17.6	15.3	16.5	15	15.1	14.8	15.5	15.5	16.9	16.7	17.5	17.6	18.1	17.5	19.5	18.9
34.9	35.7	33.8	32.7	32.1	28.5	28.5	28.7	28.3	28.9	29.1	29.5	30.5	30.3	29.5	29.8	30.5	30	31	33.5
29	29	28.4	27.2	27	26	24.5	24.2	23.8	23.4	23.9	25	25.1	25.2	26.1	26.1	26.3	26.8	27	28

## Sheet: S-AAD(STJ) of reader 2
0	0.05	0.1	0.15	0.2	0.25	0.3	0.35	0.4	0.45	0.5	0.55	0.6	0.65	0.7	0.75	0.8	0.85	0.9	0.95
37.5	38	35.4	34.1	34.4	32.3	31	32	30.2	30.9	31.2	32.3	32.8	33.9	34.4	34.6	35.1	35.6	34.9	39.4
50.2	49.4	50.2	49.8	44.8	44	44.2	41.8	42.1	42.1	42.7	42.6	43.3	46.8	46.6	47.1	46.6	46.2	49.9	49.6
31.8	33.2	33.1	32	30.3	31.2	29.9	28.1	28.1	28	27.2	27.5	30.2	30.5	30.4	30.3	30	30.1	31.5	31.6
36.4	37.2	34.1	34.5	35	31.1	31.4	30.8	28.3	28.6	28	31.1	31.5	31.7	31.7	31.5	31.7	32.5	32.2	36.3
38.3	39.2	37.7	33.8	33.2	33.6	30.3	29.6	30	29.6	29.6	34.1	34.1	34.1	35.3	34.8	35.9	35.6	35.9	36.9
31.7	31	30.5	31.2	27.4	27.7	27.7	26	26	25.9	28.1	28.5	29.3	29.4	30	29.8	30.2	31.1	33.2	33.6
40.3	39.7	40.2	39.5	36.4	35.6	34.9	33.7	34.3	33.2	33.1	33.7	35.3	36.7	36.9	37.1	36.4	38.2	38.7	39.1
32.9	31.5	31.5	29.4	29.1	28	26.8	27.8	25.8	28	27.1	27.5	27.1	28.7	29.6	29.2	29.6	31.7	33.4	33.1
32.9	33.2	30.8	30.8	29.6	30.9	27.8	28.1	27.7	27.7	26.3	28.7	29.9	30	30.2	30.2	31.1	31.1	32.5	33.3
29.1	29.5	28.7	28.9	28.6	28.3	26.3	25.3	27.3	26.9	26.3	26.3	27.9	28.8	28	28.1	28.2	28.1	30.3	29.5
29.7	30	28	25.9	26.3	25.6	21.8	21.9	21.7	22.1	23.2	22.6	23.7	25.5	24.2	26.1	24.9	26.3	25.3	30
38.9	39.4	36.5	37	36.3	31.9	32	32.2	30.2	30.3	30	33.1	32.4	33.2	34.8	34.9	34.8	35.4	35.2	39.4
29.5	29.6	29.5	29.9	25.8	25.8	24.8	22.9	23.2	23.6	24.5	25	27.5	27.8	27.7	28.6	28	28.8	28.5	29
38.4	37.9	38.4	37.5	33.8	34.4	33	33	31.3	31.9	30.9	34.2	33.6	36.2	34.5	35.7	34.7	37.3	37.1	37.5
31.9	31.7	31.7	28.4	28.1	28.2	28.1	24.8	24.6	26.1	25.9	25.6	29	29.4	29	29.6	29.1	29.5	29.3	32.3
42.6	42.4	39.3	39.6	37.8	35.9	36.6	35	34.5	34.1	34.5	36.7	37.6	37.4	36.9	36.7	37.6	38	38.1	42.2
44.5	44.1	42.8	40.7	38.8	38.8	36.8	36.5	36.2	36.7	36.8	40.6	40.7	40.7	40.6	40.7	41.1	40.8	40.7	44.5
37.8	38	38.1	36.7	35.9	35.8	35.6	31.6	31.7	30.8	32.8	34.7	35..1	35.2	35.3	35.3	35.6	35.5	36	35.6
48.1	47.7	46	46.2	43.2	41.6	43.2	42	41.8	42.6	41.4	43.2	43.2	44.6	44.6	46	45.5	45.8	46.5	48.6
38.5	38.3	36	36.1	36.3	32.1	32.1	32.3	31	32.6	30.5	36.7	36.3	37.2	35.3	35.8	34.7	36.8	36.7	38.8
53.3	52.9	53.2	50.6	49.7	49.4	47.1	46	46.1	45.5	46.2	48.2	50.6	50.9	50.9	49.3	50.6	49.6	52.6	52.4
47.9	48	44.9	44.5	43.5	39.9	39.5	40.9	40.2	40.1	39	39.3	39.5	44.3	43.7	44.3	44.2	44.9	43.5	46.8
32.4	32.3	30.8	29.5	29.4	27.8	26.2	26.7	26.4	27	25.5	29.8	28.9	30.3	28.8	29.6	28.4	30	29.3	33
39.6	39.5	37	36.2	37.6	33	32.9	33.7	34.5	34.2	33.1	37.4	36.5	36.3	36.5	36.5	36.9	36.6	36.9	39.77
35.5	36.2	34.6	34.1	34.4	34.2	30.7	30.4	30.3	28.9	29.1	28.9	29.6	33.1	32.8	32.7	33.3	33.1	32.3	32.9
34.1	33.2	32.8	32.5	31.8	29.8	29.3	29.4	29.9	28.6	28.5	28.3	28.5	31.1	30.2	31.2	31.7	31.8	32	33.4
34.2	34.8	34.1	30.5	30.5	30.7	28.7	30	28.7	28.8	28	27.6	31.7	32.4	31.5	30.9	30.7	31.2	31.4	33.6
36.1	35.7	36.5	32.7	33.3	31.6	28.1	27.9	28.1	27.3	27.9	28.4	32.3	31.2	33.1	32.3	32.7	32.7	33.1	32.7
45.7	44.7	44.4	43.9	42	41.8	42.8	41.1	41.1	40.6	41.5	42	42.4	43.5	43.5	43.3	43.7	43	45.3	44.9
37.8	36.5	36.3	34.6	34.1	30.3	30.2	29.2	30.7	30.9	32.1	32.3	35.1	33.2	34.1	32.8	34.6	33.2	34.6	36.3
37.6	37.6	35.3	36.9	34.5	34.1	30.8	32.5	30.5	31.7	30.5	35.6	33.5	35.2	33.4	34.8	34.5	35	34.7	38.8
41.8	41	40.1	38.1	37.7	38.1	35.6	35.3	35.6	34.9	34.8	34.4	37.8	37.98	38	38.8	38.8	38.8	39.9	41.4
35.8	35.6	36	33.9	33.9	32.9	30.7	31	30.9	30	31.4	33.5	33.7	32.1	32.2	32.5	32.6	32.9	33	33.3
42.9	42.9	41.7	41.5	40.5	37.5	38.1	36.6	36.2	36.1	38.9	37.7	38.9	40.4	40.7	40.5	41.2	40.7	41.7	43.1
37.1	37.4	37.2	35.4	33.9	32.7	30.6	30.8	29.4	30	30.5	34	31.7	32.9	33	33.4	33	33.1	33.6	34.7
33.7	32.5	34.5	32.7	27.4	27.8	29.2	27	27.9	25.2	26.9	27.8	29.1	29	31.1	30.7	31.1	29.6	34.4	32.5
45.1	45.8	44.6	39.6	39.6	39	37.6	35.8	35.8	36.7	39.9	39.6	39.2	41.7	40.8	41.3	40.8	42.8	42.6	42.8
48.8	49.2	48.9	44.9	45.5	42.1	42.1	42.2	40.8	40.8	44.3	44.3	44.9	44.7	45	45.1	44.9	45	45	46
45	44.9	42.3	41.7	41.4	39.3	37.7	37.1	38.1	37.9	37.9	37.5	40.2	40.7	40	41.3	41.2	40.9	41.6	44.9
42.7	42.4	42.7	39.7	40.2	39.2	35.7	35.2	35.6	36.3	37.6	37.7	36.6	39.4	38.4	39.1	38.7	38.5	38.3	42.3
46.9	45.9	46.7	46.1	41.7	41.5	40.8	40.2	40.6	40.9	41.4	41.5	43.4	43.4	43.8	43.2	43.8	43.2	43.8	45.7
32.3	31.8	31.2	31.1	30.2	30	29.5	27.4	28.9	27	26.1	27.2	29.7	28.5	29.5	29.4	30.8	30	31.2	29.8
41.7	41.7	42.9	41.9	39.6	38.1	38.1	36.7	37.6	36.3	37.1	36.2	37.6	36.9	39	38.5	39.1	38.8	41.7	40.3
38.6	38.7	38.8	34.3	34.2	33.9	31.3	32	31.2	31.8	31.3	33.1	35.7	34.9	35	35.6	35.1	36	35.9	37.4
50.4	51.3	50.2	46	47.2	46	42.9	44.4	42.2	44.2	42.7	47.9	46.6	46.5	48	49.3	48	49.7	49.4	49.5
46.2	48.4	48	44	43.7	42.9	41.9	42.6	41.1	42	42.8	41.5	42.3	44	43.9	44	43.6	44	47	46.5
30.3	30.2	30	28	27.2	27.4	24	23.9	24.5	23.5	23.2	22.6	24	26.3	27.5	26.9	28.2	27.1	28.2	29.3
36	35.7	36.3	35.9	31.3	31.2	30.3	28.7	28.5	29.2	31.1	31.4	31.1	32.9	32.6	32.9	33.4	32.9	35	36.4
46.7	46	46.1	46.1	44	42.6	42.8	42.5	41.9	41.8	41.9	43.1	44	44.5	44.9	45	45.1	44.9	45.6	46
44.6	43.1	42.3	40.3	38.3	36.5	36.7	36.1	35.8	36.1	38.1	38.5	39	39.1	39.6	39.5	39.6	41.3	41.5	44.9
52.5	51.3	50.1	50.5	48.5	47.5	48.1	46.7	46.9	46.9	47.7	48.3	49.1	50.7	50.9	50.5	50.9	50.7	53.7	53.1
29.5	29.8	29.5	28	27.2	27.9	27.3	27.6	27.4	27.8	27.8	27.3	26.3	28.1	28.1	28.5	28.1	29.5	29	29.8
41.8	40.6	39.2	35.5	35.3	35.3	33.3	33.1	33.5	32.5	33.5	34.6	37.3	37.1	37.9	37.5	37.1	37.9	37.9	39.3
40.5	41.7	40.8	40.5	34.7	38.5	36.4	34.8	35.2	35.8	35.8	36	38.8	39.2	39.7	40.5	38	39.3	41.6	43
48.3	47.9	46.4	46.5	43.1	42.6	42.5	40.3	39.9	40.8	40.5	41.3	41.6	44.5	43.8	44.3	44.6	44.7	44.6	48.2
32.6	31.4	31.1	32.4	30.1	29.5	30.3	28.5	28.8	28.2	28.4	27.2	29	30.7	30.5	30.5	29.7	29.6	30.5	31.6
45.4	44.8	45.7	38.8	39.3	38.5	39.4	36	39	36.3	38.2	37.3	43.9	40.6	42.8	40.9	41.9	41.6	43.3	41.3
41.9	41.5	41.2	39.7	39.5	37.7	37.3	37	36.1	36.2	42.7	40.1	39.3	38.8	38.8	39.1	39.2	39.6	39.5	37.8
37.3	36.1	36.5	37.4	32.6	32.9	33.2	32.1	32	31.5	34.6	34.2	35	34.7	34.2	34.4	34.3	34.1	37.2	37.4
40.1	39.9	39.4	38.5	35.9	34.4	35.7	32.8	33.2	32.8	34.9	34.4	35.5	36.6	37.4	38.1	37.9	37.9	37.2	38.8
41.4	41.4	39.2	38.5	39.9	37.4	37.8	38.1	38.4	37.1	37.4	38.6	38.8	38.9	39.1	38.6	39.1	39.1	37.6	40.7
51.3	48.5	51.3	50.6	46.5	47.9	45.1	44.9	45.6	44.7	44.1	44.9	45.2	46	46	46	46.6	45.8	48.8	48.2
48.5	49.2	49.5	45.6	45.7	45.6	44.7	44.5	45.3	45.2	45	46.4	46.1	46	47.4	47.2	47.2	49.2	49.2	47.9
68.5	68	64.2	65	64.7	61.5	62.6	61.8	60.8	60.3	61.4	63.3	66.8	65.3	67	67	66	66	66.8	68.5
35	32.7	31.5	29.4	30.8	26.8	29.2	27.5	27.8	27.3	33.3	32.4	33.6	33.3	32.4	32.2	33.3	32.6	33.3	35.6
46.3	45.6	45.1	44.4	45.2	42.3	42	41.4	41.9	41.5	41.6	44	45.1	43.9	44.6	44	44.6	44	45.2	45.7
40.6	40.4	38.6	36.2	36.5	33.1	33.2	33.1	32.3	32.5	37.1	36.5	37.1	36.7	37.3	36.7	37.7	37.3	37.5	41
47.8	45.8	46.8	45.3	40.9	38.9	40.6	37.5	38	37.9	43.2	43	43.6	44.3	44.7	45.3	45.2	46.1	46.3	47.4
43	43.3	42.8	41.7	39	39	37.6	36.7	36.8	36.5	37	36.7	42.4	40.4	41.8	41.7	42.2	40.2	43.2	41.9
44.3	43.2	44.6	43	38.2	38.8	37	35.3	36.3	35.6	36.2	36.5	41.7	40.4	41.7	40	41.2	40.5	44.4	42.7
36.3	36.2	34	33.2	33.3	31.5	29.9	30.6	30.2	29.1	28.8	29.1	32.3	33.3	32.7	34	33	32.9	32.6	37.1
65.7	66	66	66.3	63.3	60.5	60.1	59.2	58.6	58	59.1	60.8	62.9	62.4	62.9	62.4	62.9	62.8	65.3	64.9
42.1	41.4	40.3	41.1	37.1	37.8	37.4	36.7	35.6	36.5	37.1	36.7	38.9	38.5	38.9	38.7	39.2	38.8	39.8	42.7
46.1	47.3	46.3	45.2	43	44.6	42.8	42.5	42.7	43.1	41.9	41.5	44.2	44	43.39	44.8	44.2	45.1	44.8	45.1
27	26.7	27.2	25	24.2	23.7	22	21.5	21.5	21.4	22.5	24.3	25.3	25.1	25.6	25.4	25.8	25.9	26.2	26.4
45.5	46.3	45.4	42.4	41.3	42.4	38.6	39.2	38	38.5	37.7	38.5	42.4	42.6	42.2	42.4	42.1	42.6	44.4	43.5
26.4	26.4	26.5	23.7	23.5	22.2	21.7	20.8	20.2	19.4	19.3	19.4	21.3	22.3	23.1	22.4	22.7	22.8	22.9	24.6
45.8	45	45.4	38.5	39.7	39.8	36.8	36.2	37.1	36.4	36.6	36.8	42.8	41.3	41.2	41.2	41.3	41.5	41.8	41
44.9	44.3	43.8	43.2	41.1	39.6	39.2	38.3	38.2	37.4	37	36.2	42	41.8	41.3	42	42.2	41.8	45.1	45.2
22	22.7	22.3	20.4	19.5	20	17.6	17.4	16.7	17.7	17.6	18.2	17.6	21.2	20	20.4	20	21	20.4	21.1
34	34.1	33.6	33.8	28.4	27.9	28.2	27.6	27.1	27.2	28.2	29.3	28.9	28.9	30.8	31.1	31.6	31.6	34.1	33.8
44	43.7	44.3	43.6	44.3	41.9	42.1	42.4	40.2	41.3	42.5	43.2	41.3	44.5	43	42.8	43.4	42.8	43.8	44.1
34.6	34.7	32.9	31.9	32.2	29.2	28	28.5	28.9	28.9	27.8	27.2	32	32.3	31.9	32.6	32.7	32.8	32.3	34.9
41.5	41.5	42.4	39.4	35.8	36.7	36.2	34.7	34	33	33.6	33.8	37.5	37.9	39.4	38.6	38.6	39.3	40.5	42
38.4	38.6	38.6	35.7	36.3	35.9	32.8	33	33.4	31.2	31.5	32.1	34.1	35.2	35.5	35.7	35.5	35.4	36.6	36.3
45.4	44.9	40.4	40.9	40.9	37.3	37.4	37.3	37.3	37.5	38.8	40.7	41.5	41.5	41.3	41.3	41.8	41	41.8	44.8
44.9	44.9	42.5	41.9	41.7	40	40.2	39.8	39.8	40.5	41.2	41	42.3	42.7	42.8	42.7	42.7	42.5	42.8	44.7
41.7	41.8	40.9	40.8	38.5	37.7	36.2	36.3	34.5	34.7	33.9	37	37.5	37.3	37.5	37.9	37.7	39	40.8	41.2
32.5	32.9	30.9	29.7	30.2	25.7	26.8	24.6	24.6	24.2	29.7	29.1	28	28	29.1	28.7	29.3	28.7	29.1	31.7
39.9	41.2	39.4	38.3	37.2	37.7	36.8	35.9	35.2	36.3	36.1	37.6	36.1	38.1	37.5	38.6	37.9	39.4	39	39
38.3	39	37.4	36.3	34.9	32.4	33.8	33.7	33.8	34	37.2	38.1	37.2	37.5	37.3	37.7	37.7	37.9	37.8	39.4
53.5	53.6	51.7	50.6	51.2	47.7	47.5	47	46.1	45.8	45.9	49.9	49.9	50	49.9	50.2	49.8	50	50.2	53.8
43.7	43.3	44.3	42	38.2	37.6	36.1	34.5	34.7	33.7	34.3	33.3	39	38	39	39	39.3	39.6	41.7	42.2
48.4	48.6	48.6	48.2	44.4	45	44.6	42.1	41.8	42.2	41.4	41.9	44.4	45.4	45.3	45	45.2	45.7	45.3	45.6
34.8	34.1	34.1	34.1	31.9	31.1	32.2	30.4	31.1	29.8	30.9	30.7	32.5	31.3	33.7	33.4	33.5	33.7	35	35.5
48.2	47.7	44.9	44.6	43	39.2	39.7	38.5	38.2	39	40.4	44.4	43.4	44.2	43.7	43.7	43.9	43.9	43.7	48.6
38.4	38.6	38.6	35.7	36.3	35.9	32.8	33	33.4	31.2	31.5	32.1	34.1	35.2	35.5	35.7	35.5	35.4	36.6	36.3

## Sheet: S-AAD of reader 2
0	0.05	0.1	0.15	0.2	0.25	0.3	0.35	0.4	0.45	0.5	0.55	0.6	0.65	0.7	0.75	0.8	0.85	0.9	0.95
25.6	24.3	23.9	23.2	21.6	21.5	21.4	20.3	19.7	19.8	20.5	20.9	20.7	23	22.9	22.8	22.9	23.4	23.8	25.4
37.3	37.5	36.9	37.2	34.3	34.7	34	32.6	32.2	32.7	33.3	33.9	34.5	35.8	35.5	36	35.6	36.1	37	37.5
23.5	23.6	23.3	22.2	21.5	21.6	20.8	20.8	20.9	20.7	20.7	20.7	21.4	21.5	21.5	21.9	21.9	21.9	22.5	22.6
27.3	27.2	27.3	26.2	25.9	25.8	24.5	24.6	24.6	24.3	24.3	25	23.5	25.3	25.4	25.2	25.4	25.7	25.6	26.1
29.1	30.1	28.7	26.6	25.6	24.6	24.9	25.2	24.7	25	25.8	26.8	26.9	27.7	28.6	28.7	28.2	29.1	29.1	30.1
29.8	28.4	27.7	27.1	23.6	23.4	23.3	22.8	22.5	23	24.9	25.2	25.5	26.5	26.6	26.3	27.5	27.5	29.3	29.2
16.8	17	16.5	16	14	13.3	13.3	12.4	12.3	12.4	11.7	12.4	13.6	14	13.8	15	14.9	15.2	16.4	16.7
19.2	21.2	19.2	18.4	15.8	16.9	15.8	15.9	15.3	15.9	14.4	16.1	15.6	18.6	16.6	18.1	19.2	19.6	19	20.6
21.2	23.1	21.7	18.5	18.1	18	15.7	15.5	15.6	15.5	15.6	17.9	18	18.2	18.7	18.7	19.3	19.2	19.9	19.9
9.8	9.8	9.6	9.5	9.1	8.5	8	7.8	7.3	7.1	6.8	7.2	7.6	7.8	8.3	8.7	8.7	8.8	9.6	10.1
14.9	15	15	13	13.4	12.9	12.6	11.4	11.9	11.6	12.7	12.5	13	12.7	13	13.2	13.2	13.4	13.6	14.4
29.4	29	27.9	26.7	26.7	24.2	24.3	24.1	23.8	23.7	24.1	24.6	25.3	25.1	26.2	26.1	26.5	26.4	27	29
22.6	22.8	22.4	21.3	20.8	20.7	19.3	18.1	19	18.2	19	18.5	21	20	21.6	21.2	21.5	21.8	22	21.5
25.8	25.6	25.4	24.3	24.7	24	23.6	22.8	22.9	22.7	23.6	23.2	24.7	24.1	24.5	24.1	24	24.1	24.5	25.4
24.5	23.4	24.1	23.2	22.9	22.1	22.8	21.1	22	21	22.9	21.9	22.9	22.5	23.2	22.4	23.6	22.7	24.2	23.1
28.3	31.2	26.3	27.6	25.4	26	22.9	24.4	22.6	24.5	23.5	27.5	25.3	27.3	25.5	27.5	26.1	28.5	27	31.5
37.8	38	36.6	33.2	33.1	32.6	30.5	30.5	31	31.6	32.5	34.5	34.3	34.2	34.9	34.8	35	35.3	35.8	36.9
27.6	27.9	27.4	27.4	26.9	25.7	25.9	25.4	24.8	25	25	26.3	26.7	26.5	26.9	27	27	26.9	27.6	27.2
32.9	33.2	32.9	30.8	29.6	28.8	27.8	27.3	27.5	27.3	28	27.8	28.9	29.5	29.9	30.2	30.3	30.3	31.1	32.5
29.5	29.4	29.8	27.7	26.9	26.5	25.3	24.1	24.6	24.5	24.9	26.4	27.5	27.4	27.5	27.6	27.7	28.6	29	29.8
40.8	40.9	41.4	40.8	38.6	38.1	36.4	36.2	36.4	36.2	36.9	38.9	39.4	38.9	39.2	39.1	39.1	39	40	39.7
38.5	38.5	33.5	32.9	32.7	31	30.6	30.6	30.2	30.6	30.6	31	31.3	34.3	34	34.5	34.6	34.9	35.2	38.3
24.7	25	25.1	24.7	24.6	23	23	22.8	22.7	22.6	23	24.2	24.6	24.4	24.5	24.3	24.6	24.3	24.6	24.9
25.8	26.2	25.5	23	22.8	22.5	21.5	21.6	21.7	22	22	23.5	23.8	23.8	24.1	24.1	24.1	24.5	24.5	25
29.8	28.7	29.8	27.5	27.7	27	25.8	25	24.5	23.6	24.1	23.8	23.6	26.6	25.6	27	26	26.7	26.1	27.5
20.4	20.9	19.6	19.3	18.9	18.6	17.4	17.4	17.4	17.2	17.2	16.9	18.2	18.1	18.1	19	18.8	18.6	19.3	19.7
19.2	19.6	18.8	18	17.1	16.8	16.1	15.7	15	15.5	15.7	16.5	16.5	16.9	17.6	17.6	17.4	17.9	17.6	18.6
23.3	23.2	23.3	19.6	19.6	19.1	17.3	17.2	17.9	17.2	18.1	18.8	20.4	20.1	20.9	20.6	20.9	21.3	21	21.2
30.9	30.5	31.4	27.4	27.2	27	27.2	26.5	27.4	27	27.9	27.3	28.6	28.2	29.1	29	29.2	29.2	30	29.6
30.2	29.8	30.2	27.6	27.6	27.9	27	26.6	26.3	26.6	27.3	28	27.8	27.9	27.8	27.9	28	28.2	28.3	28.2
27.9	27.3	22.7	22	22.3	19.4	20.2	19.4	20.2	19.8	20.2	21	21.7	21.4	22.5	21.2	22.7	21.4	22.9	23.9
25.1	29.2	25.6	29	24.5	26.2	24.8	25.8	23.8	24.6	24.5	24.8	24.3	25.2	25.1	25.4	26	26	26.3	26.8
23.9	24.6	22.6	24	20.9	21.9	21	21.4	20.5	21.3	21.9	22.6	22.4	22.6	22.6	22.8	22.6	23.1	22.9	24.3
36.2	35.8	35	34.3	34.7	32.7	33	32.2	32.8	32.2	32.8	33.8	34.3	34	34.7	34.2	34.9	34.6	35.1	35.9
27	27	27.2	24.4	23.3	23	21.3	21	21.1	20.9	21.6	23.6	23.5	24.2	24.6	24.8	24.9	25	25.3	25.3
14.7	15	13.5	15	11.2	11.7	11.7	9.9	9.1	9.6	12.2	13	12.2	13	13	13.1	12.8	14	15.2	16
33	32.9	33	27.6	27.4	26.9	25.5	25.5	25.6	25.7	29.1	28.5	28.9	29.5	30.5	29.9	30.7	31	31.5	31.8
30.1	29.7	28.9	27.1	27.8	25	25.4	24.8	25	24.5	26.4	25.6	27.2	26.9	27.4	27.2	27.8	27.4	27.7	29.2
32.1	31.6	30.9	30.4	28.8	27.7	24.5	26.6	24.5	26.1	24.2	26.3	25.7	28.6	27.3	28.6	29.2	30.2	28.7	31.8
28.4	28	28.4	27.3	26	26.2	26.2	24.8	25.2	24.8	26.1	26.3	26.5	26.3	26.9	26.5	26.7	26.6	26.9	26.6
31.2	32.2	30.5	31.3	28.1	30	28	26.8	26.8	28.8	27.8	29.8	30.5	30.3	30.7	30.7	31.1	31.1	31.2	31.7
23.2	22.4	23.2	21.8	21.4	21.5	20	19.8	19.38	19.4	19.4	19.8	21.4	21.8	21.6	22	22	21.5	21.6	21.8
35.3	35.7	35.1	34.3	33.5	34	32.5	32.1	31.7	32.4	32.3	32.1	31.6	33.1	32.5	33.3	33.1	33.8	33.3	34.3
23.6	24.1	22.7	23.6	21	20.8	20	19.8	19.6	20.2	20	21.5	21.3	22	21.7	22.7	21.9	23.6	22.5	24.3
31.5	31.4	29.5	29.4	30.2	25.6	26.2	25.8	25.1	25	25.5	26.2	27.3	27.6	29.5	29	30.2	29.2	29.5	31.2
39	33.6	37.1	32.5	36.6	30.3	34.7	29.4	34.2	29.4	32.5	31	35.2	32.5	35.5	33.7	36.3	33.7	36.9	35.6
18.6	18.9	17.9	18	17.6	17.9	16.7	16.8	16.5	16.4	16	16.4	16.8	17.3	17.2	17.6	17.4	17.9	17.2	18.9
21.9	21.1	20.8	19.8	19.3	18.5	18.6	17.6	17.8	17.9	18.3	17.9	20.1	19.8	20.1	19.5	20.8	19.7	22.1	21.3
37.4	37.2	36.2	35.5	35.4	34.2	34.1	33.6	33.9	34.2	34.2	34.2	35.6	35.4	35.8	36.1	36.2	36	36.4	36.2
38.6	39.5	34.8	34.8	32.7	30.9	30.6	29.4	29.3	30.6	30.2	32.4	33.7	34.1	34.2	34.6	35	36.2	36.5	39.3
45.6	44.5	44.9	43.9	42.1	42.3	42.3	41.3	41.6	41.3	42.2	42.1	43.2	43.5	44.2	43.7	44.4	43.9	45.8	45.3
21.1	21.1	21	17.4	16.7	16.6	16.7	16.3	16.4	16.1	16.6	16.5	16.6	17.3	19.6	19.2	19.4	20	20.3	20.7
19.3	19.9	19.7	19.9	18	16.1	16.6	15.9	15.5	15.1	15.3	15.7	15.7	16.1	17.6	17.6	16.6	16.4	16.1	18.8
25.1	24.5	24.2	22.2	22	21.1	19.6	19.1	19.6	19	19.6	18.8	21.6	21.1	22.2	22	22	22.5	24.9	24.3
27.9	29.2	27.4	28.8	24.9	26.5	25.2	22.6	23.7	22.6	22	23.4	22.7	24.9	25.8	25.1	25.6	25.9	27.2	28.2
21.3	21.7	21.4	20.8	19.8	19.8	19.3	18.6	18.6	19	18.8	18.8	19.8	20.5	20.4	20.2	20.3	20.8	20.9	21
27.6	30.7	26.3	24.4	24.2	23.3	21.1	21	22.2	21	22.4	21.8	23.2	22.9	23.7	23.9	23.2	24.3	23.9	25
27.2	27.6	26.6	25.4	23.2	22.4	20.7	20.6	20.5	20.2	23.8	24	24	24	24.3	24.4	24.6	24.9	25.9	26.2
24	23.9	23.1	23.3	22.7	22.5	21.5	21.5	21.5	22.5	23.1	23.4	22.7	23	23.1	23.3	22.8	23.4	23.1	24.6
26.3	26.6	26.1	26.4	24.9	24.1	24.5	23.5	23.9	23.5	23	24.7	24.1	23.3	22.5	22.7	22.9	21.6	22	22.8
27.6	27.2	25	24.6	24.5	22.5	22.4	22.2	22	21.9	22.5	23.3	23.3	24	25.1	24.9	25.1	25.2	25.2	27
44.2	43.2	41.8	42.1	40.4	38.3	38.6	37.2	37.4	37.6	37.6	38.9	38.5	39.1	39.5	39.3	39.9	39.5	41.9	42.9
32.1	32	31	29.4	29.4	28.8	27.4	27.5	27.4	27.7	27.5	28.6	28.6	28.5	30	30	29.8	31.1	30.9	31.9
51.4	51.4	49.8	47.8	47.1	47.3	46.8	41.4	42	41.6	42.6	42.8	45.5	48.6	48.9	48.6	49.1	48.9	49.6	51.5
29.9	30.1	29.2	28.1	27.2	28.3	26.7	27.4	26.5	27.6	27.2	28.8	28.6	28.8	28.3	28.3	28.3	29.2	28.8	29
35.1	34.8	34.9	32.2	31.6	31.6	30.6	30.2	30.3	30.9	30.7	31.7	32.9	32.7	32.8	33.1	33.2	33.4	33.2	33.7
35	35	32	32.5	32.1	29.7	29	29.4	28.9	29	30.9	31.5	31.3	31.8	31.7	32	31.7	32.3	32.4	34.5
45.9	46.3	47	45.4	42.3	40.6	41.3	39.7	40	39.1	44.5	43.2	44.8	44.7	46.1	45.1	46.5	45.2	47.6	46
24.9	26.3	26.1	24.5	21.8	22.2	21.8	21	21	21.3	21.6	22	22	23.8	23.4	23.8	23.6	23.7	23.4	25.1
26.7	26.4	26	26	23.1	22.8	22.8	21	20.9	21	21.9	21.7	24.4	24.3	24.5	24.2	24.5	24.2	26	26.7
25.9	25.7	24.8	24.9	24.1	21.9	21.4	21.5	20.7	21	20.9	21.9	22.5	22.9	23.6	24.4	23.9	24.3	25.8	25.9
55.1	54.8	54.1	49.5	49.7	49.1	46.7	46.1	46.5	46.7	47.7	47.6	51.6	51.2	51.8	51.9	52.1	51.7	53.6	53.1
30	29.6	28.5	27.2	25.5	24	23.8	23	22.8	23.3	23.8	24	26.5	26.6	27.1	26.9	27.2	27.6	27.8	29.6
21.9	22.9	21.6	21.7	20.4	21.3	18.9	20.1	18.9	19.7	18.2	19.9	20.7	20.8	21.1	21.3	21.4	22	22.2	22.2
18.7	18.7	18.6	18	17.5	17.2	16.7	16.5	16.2	16.5	16.5	17.2	17.3	17.7	17.7	17.7	17.9	18.1	18	18.5
30.9	30.9	30.8	29	28.6	28.7	27.4	26.9	27.2	27.1	27.2	27.4	29	28.8	29	29.3	29.2	29.7	29.7	29.7
14.2	14.1	13.7	13.2	13.1	11.5	11.7	11.3	11.6	11.5	11.8	12	12.5	12.5	13	12.9	13.4	13	13.6	13.7
36.5	36.9	36.7	32.6	31.7	32	29.4	29.4	29.4	29.8	30.2	30.2	33	33.4	33.5	33	33.1	33.8	34.1	33.6
33.7	33.7	32.1	31.4	31.5	30.9	30.4	30.4	30.1	30.4	30.3	30.5	31.2	31.4	31.4	32.3	32.6	32.5	33	33.9
12.8	12.2	12.5	12.4	11.1	10.2	10.8	10.2	10.1	10.1	10.7	10.8	11.3	11.4	11.8	11.5	12.1	11.9	12.7	12.5
17	16.6	15.9	15.3	12.5	12.1	11.9	11.3	10.8	11	11.3	11.6	12.8	12.7	13.3	14.1	14.2	14.2	16.2	16.6
25	25.2	25	24.5	24.5	22.7	23	23	22.9	22.9	23	22.9	23.6	23.6	24.8	24.7	24.7	25	25	25
19.4	19.6	19.4	18.8	17.4	17.1	17.2	16	16.1	16	17.1	17.3	17.6	18	17.6	18	17.8	18.1	18.3	18.8
23.8	23.5	22.8	22.2	22	20.7	20.1	19.7	19.6	19.6	19.4	20.5	20.9	20.9	21.7	21.9	21.9	21.9	21.9	23.5
29.2	28.9	28.4	27.3	27	26.1	24.5	24.2	23.9	23.4	23.9	25	25.1	25	26.3	26.1	26.3	27	27.1	28.2
38.3	38	37.4	34.2	33.6	33.1	32.2	32.2	31.9	32.7	32.7	34.5	34.9	34.9	35.1	35.4	35.5	35.5	36.4	37.9
30.8	30.7	28.2	27.9	27.4	26.5	26.5	26.8	26.7	27	27.8	27.9	28.8	29	28.8	29.5	29.4	29.8	29.4	30.7
30.1	30	29.9	27.3	26.5	26	25.3	24.9	24.8	24.7	25.8	26	26.2	27	27.7	27.3	27.9	28.4	28.9	29.1
24.1	24.1	21.1	20.5	20.1	19	18.1	18.2	17.8	18.7	18.6	20.8	20.9	21.1	21.2	21.3	21.3	21.6	21.5	23.9
22.2	22.6	22.1	22.6	20.9	21.2	21.2	20.2	19.9	20.3	20.8	21.2	21.5	21.5	21.8	21.9	21.6	22.5	22.3	22.6
25.5	25.1	25.2	22.8	22.8	21	20.4	20.4	20.8	22.4	22.9	23.1	23.7	23.6	24.1	24	24.4	24.2	24.7	25
46	46.1	42.7	41.5	42.1	38.8	39.1	38.4	39.1	38.5	38.6	41.9	41.7	42.3	42	42.1	42.6	42.8	43.1	45.4
29.2	29.7	29.3	28.7	25.8	25.7	25.4	24.1	24.5	24.1	24.7	24.8	25.6	24.5	26.1	26.5	27	27	28.7	28.4
36.2	36.6	36.6	34.9	34.8	33.8	32.8	32.8	32.2	31.9	31.8	32.3	33.4	33.4	33.6	33.9	34	34.7	34.5	34.6
18.9	18.5	17.8	17.3	17.5	15.5	16.4	15.2	15.2	14.8	15.5	15.3	16.9	16.8	17.5	17.6	18.1	17.5	19.5	18.7
35.3	35.5	33.6	32.3	31.9	28.5	28.5	28.3	27.6	28.9	28.7	29.5	30.5	30	30	30	30.5	30.5	31	32.5
29.2	28.9	28.4	27.3	27	26.1	24.5	24.2	23.9	23.4	23.9	25	25.1	25	26.3	26.1	26.3	27	27.1	28.2
